# Supplementary material for: Anti‐CTLA‐4 m2a Antibody Exacerbates Cardiac Injury in Experimental Autoimmune Myocarditis Mice By Promoting Ccl5‐Neutrophil Infiltration
Source: Adv Sci (Weinh). 2024 Jul 8;11(34):2400486. doi: 10.1002/advs.202400486 (PMC11425905; doi:10.1002/advs.202400486)
Supplement: Supplementary file 2 — Supporting Information [file ADVS-11-2400486-s001.xlsx]

## Sheet: Sheet1
Fig. 2f						Fig. 7d			Supplementary Fig. 10
GO:0002523	Pubmed 26771021	GO:0002534	GO:0034612	GO:0032612	Pubmed 26771021	GO:0002523	GO:0002283	GO:0001816	GO:0019882	GO:0002250	GO:0034612	GO:0071347
GOBP LEUKOCYTE MIGRATION INVOLVED IN INFLAMMATORY RESPONSE	HALLMARK_TNFA_SIGNALING_VIA_NFKB	GOBP CYTOKINE PRODUCTION INVOLVED IN INFLAMMATORY RESPONSE	GOBP_RESPONSE_TO_TUMOR_NECROSIS_FACTOR		HALLMARK_INTERFERON_GAMMA_RESPONSE	GOBP_LEUKOCYTE_MIGRATION_INVOLVED_IN_INFLAMMATORY_RESPONSE	GOBP_NEUTROPHIL_ACTIVATION_INVOLVED_IN_IMMUNE_RESPONSE	GOBP_CYTOKINE_PRODUCTION	GOBP_ANTIGEN_PROCESSING_AND_PRESENTATION		GOBP_RESPONSE_TO_TUMOR_NECROSIS_FACTOR	GOBP_CELLULAR_RESPONSE_TO_INTERLEUKIN_1
ADAM8	ABCA1	MIR675	TANK	MIR877	ADAR	ADAM8	LILRA2	MIR675	MICA	ADA	TANK	TANK
CCR6	AREG	TLR6	MIR1246	MIR920	APOL6	CCR6	DNASE1	ZBTB33	LILRB2	C17orf99	MIR1246	CCL26
ELANE	ATF3	LILRB4	IL18BP	MIR708	ARID5B	ELANE	DNASE1L3	CDH3	CLEC4M	PARP3	IL18BP	KLF2
ALOX5	ATP2B1	IL17F	ADAM10	TLR6	ARL4A	ALOX5	FCER1G	MIR877	NOD1	MICA	ADAM10	CEBPB
FUT7	B4GALT1	ADCY7	TRAIP	NOD1	AUTS2	FUT7	ANXA3	MIR920	IFI30	KLRC4-KLRK1	TRAIP	ADAMTS7
FFAR2	B4GALT5	GBP5	CCL26	TRIM16	B2M	FFAR2	ITGAM	MIR935	FGL2	IL18BP	CCL26	IRAK3
LBP	BCL2A1	PLD4	KLF2	MALT1	BANK1	LBP	ITGB2	MIR708	RAB10	EBI3	KLF2	SIRPA
MDK	BCL3	SIRPA	PIAS3	TMED10	BATF2	MDK	MYD88	MIR365A	RAB32	LILRB2	PIAS3	RC3H1
NINJ1	BCL6	MAPK14	CEBPA	LILRB4	BPGM	NINJ1	CD177	BTNL10P	RAB35	TCIRG1	CEBPA	DAB2IP
SLAMF8	BHLHE40	TICAM1	CIB1	LILRA2	BST2	SLAMF8	PTAFR	CD24	TREX1	CLEC4M	CIB1	ZNF675
PTN	BIRC2	NLRC3	UBD	TMEM106A	BTG1	PTN	BCR	KLRF2	RAB3C	BTN3A3	UBD	EDN1
S100A8	BIRC3	NLRP7	PRPF8	CHRNA7	C1R	S100A8	SCNN1B	KLRC4-KLRK1	CCR7	RAPGEF3	PRPF8	EGR1
S100A9	BMP2	EPHB2	POSTN	NLRP3	C1S	S100A9	SPI1	PQBP1	RAET1E	MAD2L2	RRAGA	NLRP7
CX3CL1	BTG1	EXTL3	RRAGA	CARD16	CASP1	CX3CL1	STXBP2	ADAM8	CTSD	CLEC10A	TNFSF13B	FGB
SELE	BTG2	EZH2	TNFSF13B	GBP5	CASP3	SELE	STXBP3	RASGRP1	CTSE	BATF	TRAF3IP2	FGG
SLAMF1	BTG3	F2	TRAF3IP2	PANX3	CASP4	SLAMF1	VAMP2	G3BP1	CTSH	CXCL13	ADAMTS13	PLCB1
TNF	CCL2	ABCD1	ADAMTS13	CCR7	CASP7	TNF	VAMP7	EBI3	CTSL	CD226	CHI3L1	GBP1
JAM3	CCL20	ABCD2	CHI3L1	SIRPA	CASP8	JAM3	SYK	ATP6AP2	CTSV	TNFSF13B	ADAMTS7	GBP2
TRIM55	CCL4	KPNA6	ADAMTS7	PYDC2	CCL2	TRIM55	TYROBP	LITAFD	CTSS	MASP2	CHUK	GBP3
	CCL5	PLD3	CHUK	CX3CR1	CCL5		PRAM1	FLOT1	RAET1L	CTSC	CARD16	ANKRD1
	CCND1	IL17RA	CARD16	AGER	CCL7		VAMP8	CD96	ACE	TRAF3IP2	TNFRSF13C	RBMX
	CCNL1	ALOX5	TNFRSF13C	S1PR3	CD274			MIR6869	DNM2	LILRB1	RFFL	PYCARD
	CCRL2	APPL1	RFFL	EGR1	CD38			AKAP8	PIKFYVE	ARID5A	LRRK2	HAS2
	CD44	IL17B	LRRK2	SERPINB1	CD40			LILRB2	EXT1	MALT1	COL1A1	HIF1A
	CD69	PDCD4	COL1A1	NLRP7	CD69			TRAIP	FCER1G	LILRB5	OCSTAMP	HES1
	CD80	H19	OCSTAMP	ELF4	CD74			TLR6	FCGR1A	LILRB4	CRHBP	HYAL1
	CD83	PYCARD	CRHBP	F2R	CD86			KLF2	MARCHF8	LILRA1	MAPK14	IKBKB
	CDKN1A	HIF1A	MIB2	F2RL1	CDKN1A			BTN3A3	FCGR2B	LILRB3	COMMD7	IL1B
	CEBPB	APOD	MAPK14	NLRP1	CFB			BTN2A2	RFTN1	LILRA3	CTSK	IL1R1
	CEBPD	TICAM2	COMMD7	CARD8	CFH			NOD1	ABCB9	RIPK3	PYDC2	IL1RN
	CFLAR	IL6	CTSK	PANX1	CIITA			PRG3	GBA1	RAPGEF4	DAB2IP	IL6
	CLCF1	IL17A	PYDC2	PYDC1	CMKLR1			SPON2	PYCARD	BTN3A2	CYBA	CXCL8
	CSF1	LEP	CX3CR1	GAS6	CMPK2			GPNMB	PDIA3	BTN3A1	CYLD	IL17A
	CSF2	MIR125A	DAB2IP	GHSR	CSF2RB			MERTK	HFE	CD160	CYP1B1	AQP4
	CXCL1	MIR129-1	CYLD	FOXP1	CXCL10			PIBF1	CD209	DUSP10	DHX9	INHBB
	CXCL10	MIR135A1	CYP1B1	FFAR1	CXCL11			TRIM38	HLA-A	SHLD3	GSDME	IRAK1
	CXCL11	MIR136	DHX9	NLRP2B	CXCL9			CEBPB	HLA-B	IL17F	ZNF675	IRAK2
	CXCL2	MIR140	GSDME	GIT1	RIGI			KAT5	HLA-C	TREX1	EDN1	MIR146A
	CXCL3	MIR146A	ZNF675	PYCARD	DDX60			BATF	HLA-DMA	ADCY7	EIF5A	MIR21
	CXCL6	MIR16-1	EDN1	GSTP1	DHX58			CEBPG	HLA-DMB	NLRP3	ENDOG	MIR27A
	ACKR3	MIR17	EIF5A	ANXA1	EIF2AK2			LAMTOR5	HLA-DOA	SLAMF6	HIPK1	CCL3L3
	CCN1	MIR197	ENDOG	HDAC2	EIF4E3			AGPAT1	HLA-DOB	TNFRSF13C	AKT1	MMP2
	RIGI	MIR203A	HIPK1	HK1	EPSTI1			AGPAT2	HLA-DPA1	SH2D1B	EXT1	MYD88
	DENND5A	MIR21	AKT1	HMGB1	FAS			ARFGEF2	HLA-DPB1	CLC	F2RL1	NFKB1
	DNAJB4	MIR221	EXT1	HSPB1	FCGR1A			POLR3F	HLA-DQA1	EXOSC6	FABP4	NKX3-1
	DRAM1	MIR222	F2RL1	APOA1	FGL2			POLR3G	HLA-DQA2	CLU	PTK2B	IRAK4
	DUSP1	MIR26A1	FABP4	NLRP10	FPR1			POLR3C	HLA-DQB1	SLC15A4	CARD8	TOLLIP
	DUSP2	MIR93	PTK2B	FFAR4	CMTR1			TRIM16	HLA-DQB2	CCR6	TRIM32	OTUD4
	DUSP4	MIR98	CARD8	IFI16	GBP4			IGF2BP1	HLA-DRA	RNF19B	FOXO3	MAPK3
	DUSP5	MEFV	TRIM32	IFNG	GBP6			IGF2BP3	HLA-DRB1	RAET1E	SIRT1	MAPK11
	EDN1	MIR324	FOXO3	IGF1	GCH1			IGF2BP2	HLA-DRB3	CR1	FOS	MAPK13
	EFNA1	MIR338	SIRT1	IGHD	GPR18			CD226	HLA-DRB4	CR1L	PELI3	MAP2K7
	EGR1	MYD88	FOS	APP	GZMA			NFAT5	HLA-DRB5	CR2	NPNT	PTGIS
	EGR2	NOS2	PELI3	LILRA5	HERC6			ZBTB6	HLA-E	CSF2RB	PYDC1	CACTIN
	EGR3	MIR378A	NPNT	IL6	HIF1A			HPSE	HLA-F	CSK	GAS6	RELA
	EHD1	PLA2G3	PYDC1	IL10	HLA-A			LILRB1	HLA-G	RC3H1	GATA3	UPF1
	EIF1	PER1	GAS6	IL16	HLA-B			ARID5A	HLA-H	IL23R	GBA1	RORA
	ETS2	IL17D	GATA3	IL17A	HLA-DMA			MALT1	MR1	CTLA4	GBP1	CCL1
	F2RL1	TREM2	GBA1	ISL1	HLA-DQA1			BTNL3	IDE	SHLD1	GBP2	CCL2
	F3	PPARA	GBP1	JAK2	HLA-DRB1			TMED10	RAET1G	CTSH	GBP3	CCL3
	FJX1	APPL2	GBP2	USP50	HLA-G			LILRB4	IKBKB	CTSL	GCH1	CCL3L1
	FOS	MAPK9	GBP3	ARG2	ICAM1			LILRA2	LNPEP	BTLA	KAT2A	CCL4
	FOSB	PSG9	GCH1	LGALS9	IDO1			RIPK3	MICB	CTSS	GFER	CCL5
	FOSL1	GPSM3	KAT2A	LPL	IFI27			BTN3A2	CLEC4A	CX3CR1	ANKRD1	CCL7
	FOSL2	NOD2	GFER	MIR101-1	IFI30			BTN3A1	SAR1B	RAET1L	FOXP1	CCL8
	FUT4	CARD9	ANKRD1	MIR132	IFI35			BTN2A1	ERAP1	CD55	TNFRSF21	CCL11
	G0S2	CLEC7A	FOXP1	MIR142	IFI44			CD160	RAB8B	DENND1B	GPD1	CCL13
	GADD45A	CHID1	TNFRSF21	MIR144	IFI44L			POLR3A	TREM2	RNF168	NKIRAS2	CCL14
	GADD45B	STAT3	GPD1	MIR181A2	IFIH1			GLMN	MFSD6	CLEC4C	NKIRAS1	CCL15
	GCH1	TLR3	NKIRAS2	MIR181C	IFIT1			HHLA2	YTHDF1	AGER	GPER1	CCL16
	GEM	TLR4	NKIRAS1	MIR195	IFIT2			CHI3L1	MARCHF1	JAG1	NLRP2B	CCL17
	GFPT2	TNF	GPER1	MIR204	IFIT3			IRAK3	TAPBPL	GPR183	GPS2	CCL18
	GPR183	IL1R2	NLRP2B	MIR206	IFITM2			GARIN5A	ARL8B	AHR	PYCARD	CCL19
	HBEGF	CUEDC2	GPS2	MIR27B	IFITM3			IL17F	LGMN	APLF	GSTP1	CCL20
	HES1	ZC3H12A	PYCARD	MIR98	IFNAR2			TREX1	B2M	UNC13D	CDIP1	CCL21
	ICAM1	BAP1	GSTP1	SMAD3	IL10RA			ADCY7	PSMB8	EMP2	HAS2	CCL22
	ICOSLG	PLA2G10	HAS2	ARRB2	IL15			PARK7	PSME1	ADGRE1	UBE2K	CCL23
	ID2	SPINK7	UBE2K	MEFV	IL15RA			VSIG4	WDFY4	GAPT	HES1	CCL24
	IER2	IL17RC	HES1	CARD17P	IL18BP			TMEM106A	RAB3B	EPHB2	BIRC2	CCL25
	IER3	MACIR	BIRC2	MYD88	IL2RB			TUSC2	RAB4A	ERCC1	BIRC3	XCL1
	IER5	CD6	BIRC3	NAIP	IL4R			CHRNA7	RAB5B	ALCAM	HSPA1A	CX3CL1
	IFIH1		HSPA1A	MIR361	IL6			NLRP3	RAB6A	PTK2B	HSPA1B	SFRP1
	IFIT2		HSPA1B	ORM1	IL7			TIRAP	RAB27A	FCER1G	XIAP	BMI1
	IFNGR2		XIAP	ORM2	IRF1			ERMAP	RELB	FCER2	APOA1	SOX9
	IL12B		APOA1	P2RX7	IRF2			CHUK	CCL19	FCGR1A	HYAL1	XCL2
	IL15RA		HYAL1	TLR8	IRF4			CARD16	CCL21	MARCHF8	APOB	MAP3K7
	IL18		IGBP1	GHRL	IRF5			PGLYRP2	NOD2	FCGR1BP	IGBP1	TRAF6
	IL1A		FAS	PML	IRF7			PGLYRP3	ERAP2	FCGR2B	FAS	ACOD1
	IL1B		IKBKB	ACP5	IRF8			SLAMF6	SLC11A1	FCGR3A	IKBKB	VRK2
	IL23A		CXCL8	TREM2	IRF9			C1QTNF3	TAP1	FGA	CXCL8	YY1
	IL6		ILK	NLRP2	ISG15			CIDEA	TAP2	FGB	ILK	MIR766
	IL6ST		JAK2	INAVA	ISG20			C1QTNF4	TAPBP	FGL1	JAK2	IL1R2
	IL7R		KRT8	AZU1	ISOC1			CGAS	THBS1	ZBTB1	KRT8	TNIP2
	INHBA		KRT18	PANX2	ITGB7			GBP5	TRAF6	KLRK1	KRT18	ZC3H12A
	IRF1			MIR488	JAK2			ADCYAP1	WAS	PAXIP1	AFF3	ZBP1
	IRS2		AFF3	MIR181D	KLRK1			PANX3	ULBP3	FOXJ1	LIMS1	ADAMTS12
	JAG1		LIMS1	NLRC4	LAP3			CLNK	ULBP2	SWAP70	MIR142	CAMP
	JUN		MIR142	RAD21	LATS2			CLC	ULBP1	RAP1GAP2	MIR152	HYAL3
	JUNB		MIR152	CARD18	LCP2			TRIM6	CALR	RFTN1	MIR181B1	KMO
	KDM6B		MIR181B1	RELA	LGALS3BP			CLU	UNC93B1	ICOSLG	MIR24-1	HYAL2
	KLF10		MIR24-1	S100A13	LY6E			LRRK2	KDM5D	SIRT1	MIR27B	IL1RL2
	KLF2		MIR27B	SAA1	LYSMD2			CMA1	RAB34	TNFRSF13B	MIR30C2	RPS6KA4
	KLF4		MIR30C2	CEACAM1	MARCHF1			PLD4	AP3B1	CLCF1	MIR31	USP10
	KLF6		MIR31	CCL3	METTL7B			CCR7	CTSF	CADM1	MIR34A	MYLK3
	KLF9		MIR34A	CCL19	MT2A			CMKLR1	AP3D1	IL17RA	CCL3L3	RPS6KA5
	KYNU		CCL3L3	CX3CL1	MTHFD2			CEACAM20	CD1A	ALOX15	MBP	NR1D1
	LAMB3		MAP3K5	NOD2	MVP			TMIGD2	CD1B	IL27	MAP3K5	CD40
	LDLR		ASAH1	CLEC7A	MX1			COL3A1	CD1C	MTOR	ASAH1	AKAP12
	LIF		MMP8	STMP1	MX2			CD200R1	CD1D	FUT7	ASS1	CD47
	LITAF		ASS1	STAT3	MYD88			ADORA2B	CD1E	FYN	MYOD1	ST18
	MAFF		MYOD1	TLR4	NAMPT			ZNF572	CD8A	MCOLN2	MYOG
	MAP2K3		MYOG	TNF	NCOA3			CR1	RAB33A	ZNF683	NAIP
	MAP3K8		NAIP	TNFAIP3	NFKB1			ATF2	ATG5	PRKD2	NFATC1
	MARCKS		NFATC1	TYROBP	NFKBIA			CRP	CD68	IL4I1	NFE2L2
	MCL1		NFE2L2	WNT5A	NLRC5			SIRPA	CD74	TMEM98	NFKB1
	MSC		NFKB1	MIR766	NMI			CRYBA1		GATA3	NFKBIA
	MXD1		NFKBIA	IL1R2	NOD1			MAPK14		LAT	NKX3-1
	MYC		NKX3-1	FZD5	NUP93			CSF1R		LAMP3	PRKN
	NAMPT		PRKN	GSDMD	OAS2			CSF2		SIT1	PCK2
	NFAT5		PCK1	ZC3H12A	OAS3			CSK		TNFRSF21	CLDN18
	NFE2L2		PCK2	CPTP	OASL			LACC1		GNL1	PIAS4
	NFIL3		CLDN18	CASP1	OGFR			CCBE1		IGKV1-5	NUB1
	NFKB1		PIAS4	CASP8	P2RY14			TICAM1		IGHV8-51-1	INPP5K
	NFKB2		NUB1	HAVCR2	PARP12			IL23R		IGHJ1	ZFAND6
	NFKBIA		INPP5K	RIPK2	PARP14			PYHIN1		IGHD1-1	PID1
	NFKBIE		ZFAND6	SPHK1	PDE4B			ADRA2A		TRDV3	PPP2CB
	NINJ1		PID1	NLRP12	PELI1			NFAM1		TRDV2	TNFRSF19
	NR4A1		PPP2CB	AIM2	PFKP			PYDC2		TRDV1	SMPD3
	NR4A2		TNFRSF19	CD33	PIM1			CX3CR1		TRDJ1	SMPD4
	NR4A3		SMPD3	CD36	PLA2G4A			CYBA		TRDD1	ERBIN
	OLR1		SMPD4	NR1H4	PLSCR1			BTNL9		TRDC	MAPK1
	PANX1		ERBIN		PML			CYBB		TRBV30	MAPK3
	PDE4B		MAPK1		PNP			CYLD		TRBV29-1	MAP2K7
	PDLIM5		MAPK3		PNPT1			CYP1B1		TRBV28	SPPL2B
	PER1		MAP2K7		HELZ2			CLECL1P		TRBV27	MIR20B
	PFKFB3		SPPL2B		PSMA2			CD55		TRBV25-1	PTGS2
	PHLDA1		MIR20B		PSMA3			ZFPM1		TRBV24-1	PTPN2
	PHLDA2		PTGS2		PSMB10			DENND1B		TRBV23-1	HAMP
	PLAU		PTPN2		PSMB2			DDIT3		TRBV20-1	HMHB1
	PLAUR		HMHB1		PSMB8			DDT		TRBV19	CXCL16
	PLEK		CXCL16		PSMB9			DDX1		TRBV18	CACTIN
	PLK2		CACTIN		PSME1			DDX3X		TRBV17	RELA
	PMEPA1		RELA		PSME2			DHX9		TRBV16	EDA2R
	PNRC1		EDA2R		PTGS2			ZBTB49		TRBV14	TNFRSF17
	PLPP3		TNFRSF17		PTPN1			DEFA5		TRBV13	RORA
	PPP1R15A		RORA		PTPN2			DHX36		TRBV12-5	RPS3
	PTGER4		RPS3		PTPN6			NLRP6		TRBV12-4	RPS6KB1
	PTGS2		RPS6KB1		RAPGEF6			AGER		TRBV12-3	CCL1
	PTPRE		CCL1		RBCK1			DRD2		TRBV11-3	CCL2
	PTX3		CCL2		RIPK1			AGT		TRBV11-2	CCL3
	RCAN1		CCL3		RIPK2			S1PR3		TRBV11-1	CCL3L1
	REL		CCL3L1		RNF213			SCAMP5		TRBV10-3	CCL4
	RELA		CCL4		RNF31			EGR1		TRBV10-2	CCL5
	RELB		CCL5		RSAD2			EPHA2		TRBV10-1	CCL7
	RHOB		CCL7		RTP4			NLRC3		TRBV9	CCL8
	RIPK2		CCL8		SAMD9L			AIF1		TRBV7-9	CCL11
	RNF19B		CCL11		SAMHD1			ELANE		TRBV7-7	CCL13
	SAT1		CCL13		SECTM1			SERPINB1		TRBV7-6	CCL14
	SDC4		CCL14		SELP			ELF1		TRBV7-4	CCL15
	SERPINB2		CCL15		SERPING1			NLRP7		TRBV7-3	CCL16
	SERPINB8		CCL16		SLAMF7			ELF4		TRBV7-2	CCL17
	SERPINE1		CCL17		SLC25A28			TIGIT		TRBV7-1	CCL18
	SGK1		CCL18		SOCS1			EPHB2		TRBV6-8	CCL19
	SIK1		CCL19		SOCS3			EREG		TRBV6-7	CCL20
	SLC16A6		CCL20		SOD2			EZH2		TRBV6-6	CCL21
	SLC2A3		CCL21		SP110			F2		TRBV6-5	CCL22
	SLC2A6		CCL22		SPPL2A			F2R		TRBV6-4	CCL23
	SMAD3		CCL23		SRI			ABCD1		TRBV6-1	CCL24
	SNN		CCL24		SSPN			F2RL1		TRBV5-7	CCL25
	SOCS3		CCL25		ST3GAL5			F3		TRBV5-6	XCL1
	SOD2		XCL1		ST8SIA4			FCER1G		TRBV5-5	CX3CL1
	SPHK1		CX3CL1		STAT1			FCGR2B		TRBV5-4	SELE
	SPSB1		SELE		STAT2			FCGR3A		TRBV5-3	SFRP1
	SQSTM1		SFRP1		STAT3			ZBTB12		TRBV5-1	YTHDC2
	STAT5A		YTHDC2		STAT4			FCN1		TRBV4-2	SLC2A4
	TANK		SLC2A4		TAP1			ABCD2		TRBV4-1	SLC22A5
	TAP1		SLC22A5		TAPBP			FGR		TRBV3-1	SMPD1
	TGIF1		SMPD1		TDRD7			NLRP1		TRBV2	BRCA1
	TIPARP		BRCA1		TNFAIP2			ZBTB1		TRBJ2-7	ZFP36L1
	TLR2		ZFP36L1		TNFAIP3			CARD8		TRBJ2-6	STAT1
	TNC		STAT1		TNFAIP6			KLRK1		TRBJ2-5	ZFP36L2
	TNF		ZFP36L2		TNFSF10			PLA2R1		TRBJ2-4	XCL2
	TNFAIP2		XCL2		TOR1B			TRIM32		TRBJ2-3	SYK
	TNFAIP3		SYK		TRAFD1			MAPKBP1		TRBJ2-2	ADAM17
	TNFAIP6		ADAM17		TRIM14			FOXJ1		TRBJ2-1	TDGF1
	TNFAIP8		MAP3K7		TRIM21			HIC2		TRBJ1-6	THBS1
	TNFRSF9		TDGF1		TRIM25			MAST2		TRBJ1-5	TMSB4X
	TNFSF9		THBS1		TRIM26			RFTN1		TRBJ1-4	TNF
	TNIP1		TMSB4X		TXNIP			SYT11		TRBJ1-3	TNFAIP3
	TNIP2		TNF		UBE2L6			SULF1		TRBJ1-2	TNFRSF1A
	TRAF1		TNFAIP3		UPP1			DTX4		TRBJ1-1	TNFRSF1B
	TRIB1		TNFRSF1A		USP18			PLCB1		TRBD1	TP53
	TRIP10		TNFRSF1B		VAMP5			FLT4		TRBC2	TRAF1
	TSC22D1		TP53		VAMP8			ICOSLG		TRBC1	TRAF2
	TUBB2A		TRAF1		VCAM1			FN1		TRAV41	TRAF3
	VEGFA		TRAF2		WARS1			DICER1		TRAV40	TRAF5
	YRDC		TRAF3		XAF1			SIRT1		TRAV39	TRAF6
	ZBTB10		TRAF5		XCL1			SCRIB		TRAV38-2DV8	TNFRSF4
	ZC3H12A		TRAF6		ZBP1			LILRA4		TRAV38-1	ACOD1
	ZFP36		TNFRSF4		ZNFX1			RIGI		TRAV36DV7	UMOD
			ACOD1					PATZ1		TRAV35	VCAM1
			UMOD					CLEC5A		TRAV34	TRPV1
			VCAM1					CD2AP		TRAV30	ZFP36
			TRPV1					KPNA6		TRAV29DV5	MIR766
			ZFP36					LY96		TRAV27	LAPTM5
			MIR766					PLD3		TRAV26-2	TUBA1A
			LAPTM5					CADM1		TRAV26-1	CARD14
			TUBA1A					IL17RA		TRAV25	BIRC7
			CARD14					ALOX5		TRAV24	CALCA
			BIRC7					PANX1		TRAV23DV6	ZC3H12A
			CALCA					DEFB114		TRAV22	ACTN4
			ZC3H12A					DEFB124		TRAV21	TCL1A
			ACTN4					IL27		TRAV20	DCSTAMP
			TCL1A					ALOX15B		TRAV19	ADAMTS12
			DCSTAMP					ABL1		TRAV18	SHARPIN
			ADAMTS12					ACKR1		TRAV17	CAMP
			SHARPIN					MCOLN2		TRAV16	CASP1
			CAMP					BCL6B		TRAV14DV4	PLVAP
			CASP1					PRKD2		TRAV13-2	CASP3
			PLVAP					GAPDH		TRAV13-1	CCDC3
			CASP3					TSKU		TRAV12-3	CASP4
			CCDC3					PYDC1		TRAV12-2	HYAL3
			CASP4					APPL1		TRAV12-1	CASP8
			HYAL3					ZBTB20		TRAV10	TXNDC17
			ULK1					TRAF3IP1		TRAV9-2	SPPL2A
			CASP8					LRRC32		TRAV9-1	MAP4K3
			TXNDC17					PTPN22		TRAV8-6	YBX3
			SPPL2A					GAS6		TRAV8-4	TNFSF11
			MAP4K3					GATA3		TRAV8-3	HYAL2
			YBX3					CLEC4E		TRAV8-2	TRADD
			TNFSF11					GATA4		TRAV8-1	TNFRSF25
			HYAL2					GATA6		TRAV7	RIPK1
			TRADD					GBA1		TRAV5	ADAM9
			TNFRSF25					GBP1		TRAV4	TNFRSF14
			RIPK1					KAT2A		TRAV3	TNFRSF18
			ADAM9					IL36RN		TRAV2	TNFRSF11A
			TNFRSF14					GDF2		TRAV1-2	SPHK1
			TNFRSF18					GHSR		TRAV1-1	CPNE1
			TNFRSF11A					NPTN		TRAJ42	H2BC11
			SPHK1					GJA8		TRAJ31	TNFSF18
			CPNE1					ZBTB32		TRAJ3	OTULIN
			H2BC11					NOX1		TRAC	CLDN1
			TNFSF18					FOXP1		IGLV11-55	ARHGEF2
			OTULIN					CHIA		IGLV10-54	CD14
			CLDN1					IL37		IGLV9-49	ADIPOQ
			ARHGEF2					IL36A		IGLV8-61	AIM2
			MAPKAPK2					IL17B		IGLV7-46	BAG4
			CD14					C5AR2		IGLV7-43	NR1D1
			ADIPOQ					TNFRSF21		IGLV6-57	CD40
			AIM2					PDCD4		IGLV5-52	AKAP12
			BAG4					RABGEF1		IGLV5-48	TRAF4
			NR1D1					IFNL1		IGLV5-45	CD58
			CD40					H19			CD70
			AKAP12					CCDC88B		IGLV5-37	ST18
			CD58					CLEC9A		IGLV4-69	SPATA2
			CD70					ANGPT1		IGLV4-60	NR1H4
			ST18					GPR18		IGLV4-3
			SPATA2					LGALS9B		IGLV3-32
			NR1H4					SSC5D		IGLV3-27
								CXCL17		IGLV3-25
								DLL1		IGLV3-22
								FFAR1		IGLV3-21
								NLRP2B		IGLV3-19
								FFAR3		IGLV3-16
								FFAR2		IGLV3-12
								TRIB2		IGLV3-10
								GIT1		IGLV3-9
								RGCC		IGLV3-1
								SETD2		IGLV2-33
								PYCARD		IGLV2-23
								TBK1		IGLV2-18
								CD274		IGLV2-14
								GSTP1		IGLV2-11
								HILPDA		IGLV2-8
								TBX21		IGLV1-51
								ANXA1		IGLV1-50
								HDAC2		IGLV1-47
								ANXA4		IGLV1-44
								NCKAP1L		IGLV1-40
								HFE		IGLV1-36
								HGF		IGLJ1
								HIF1A		IGLC7
								STOML2		IGKV6D-41
								HK1		IGKV6D-21
								HLA-A		IGKV3D-20
								HLA-B		IGKV3D-15
								HLA-DPA1		IGKV3D-11
								HLA-DPB1		IGKV3D-7
								HLA-DRB1		IGKV2D-30
								HLA-E		IGKV2D-29
								HLA-F		IGKV2D-28
								HLA-G		IGKV2D-26
								HMGB1		IGKV2D-24
								HMGB2		IGKV1D-43
								HMOX1		IGKV1D-42
								AIRE		IGKV1D-39
								HRAS		IGKV1D-37
								HSPA1A		IGKV1D-33
								HSPA1B		IGKV1D-17
								HSPB1		IGKV1D-13
								HSP90AA1		IGKV1D-12
								HSP90AB1		IGKV1D-8
								HSPD1		IGKV6-21
								APOA1		IGKV5-2
								HTR2B		IGKV4-1
								APOA2		IGKV3-20
								NLRP9		IGKV3-15
								NLRP10		IGKV3-7
								RAB7B		IGKV2-40
								FFAR4		IGKV2-30
								IRF8		IGKV2-29
								STING1		IGKV2-28
								IFI16		IGKV2-24
								IFNA2		IGKV1-39
								IFNB1		IGKV1-37
								IFNG		IGKV1-27
								IFNGR1		IGKV1-17
								APOD		IGKV1-16
								IGF1		IGKV1-13
								IGHD		IGKV1-12
								APP		IGKV1-9
								RAET1G		IGKV1-8
								TICAM2		IGKV1-6
								LILRA5		IGKJ1
								IL1A		DBNL
								IL1B		PYCARD
								IL1R1		CD274
								IL1RAP		MSH6
								IL2		TBX21
								IL4		GZMM
								IL4R		ANXA1
								IL5RA		NCKAP1L
								IL6		HFE
								IL6R		CD209
								IL6ST		HLA-A
								IL7		HLA-B
								IL9		HLA-C
								IL10		HLA-DMA
								IL12A		HLA-DMB
								IL12B		HLA-DOA
								IL12RB1		HLA-DOB
								IL12RB2		HLA-DPA1
								IL13		HLA-DPB1
								IL15		HLA-DQA1
								IL16		HLA-DQA2
								IL17A		HLA-DQB1
								IL18		HLA-DQB2
								AQP4		HLA-DRA
								IDO1		HLA-DRB1
								INHA		HLA-DRB3
								INHBA		HLA-DRB4
								INHBB		HLA-DRB5
								INS		HLA-E
								INPP5D		HLA-F
								IRAK1		HLA-G
								IRF1		HLA-H
								IRF3		MR1
								IRF4		HLX
								IRF5		HMGB1
								IRF7		HPRT1
								ISL1		AIRE
								ITGAV		HPX
								ITGB6		HRAS
								ITGB8		HSPD1
								ITK		NLRP10
								JAK2		CLEC4D
								JAK3		IFNE
								USP50		CLEC4G
								NRROS		CFI
								KIR2DL4		IFNA1
								KIT		IFNA2
								ARG1		IFNA4
								ARG2		IFNA5
								SCIMP		IFNA6
								GBP7		IFNA7
								LAG3		IFNA8
								LBP		IFNA10
								LEP		IFNA13
								LGALS9		IFNA14
								SIGLEC16		IFNA16
								LPL		IFNA17
								ZBTB34		IFNA21
								LTA		IFNB1
								ARNT		IFNG
								LTB		IFNW1
								LTBP1		IGHA1
								LTF		IGHA2
								LUM		IGHD
								LY9		IGHE
								LYN		IGHG1
								MIRLET7C		IGHG2
								MIRLET7E		IGHG3
								MIRLET7F1		IGHG4
								MIR100		IGHM
								MIR101-1		JCHAIN
								MIR105-1		IGKC
								MIR106A		RAET1G
								MIR106B		IGLC1
								MIR107		IGLC3
								MIR125A		IGLC6
								MIR125B1		IL1B
								MIR128-1		IL1R1
								MIR129-1		IL2
								MIR130A		IL2RB
								MIR132		IL4
								MIR134		IL4R
								MIR135A1		IL6
								MIR136		IL6R
								MIR140		IL6ST
								MIR142		IL7R
								MIR144		IL9
								MIR145		IL9R
								MIR146A		IL10
								MIR147A		IL12A
								MIR149		IL12B
								MIR152		IL12RB1
								MIR155		IL13RA2
								MIR15A		IL17A
								MIR15B		IL18
								MIR16-1		INPP5D
								MIR17		IRF1
								MIR181A2		IRF4
								MIR181C		IRF7
								MIR182		ITK
								MIR185		JAK2
								MIR192		JAK3
								MIR194-1		JUNB
								MIR195		KLRC1
								MIR197		KLRC2
								MIR199A1		KLRD1
								MIR19A		ARG1
								MIR19B1		ARG2
								MIR20A		THEMIS
								MIR200B		LAG3
								MIR200C		LAIR1
								MIR203A		LIG4
								MIR204		LTA
								MIR205		LY9
								MIR206		LYN
								MIR21		SH2D1A
								MIR215		MIR21
								MIR217		SMAD7
								MIR221		MBL2
								MIR222		CD46
								MIR24-1		MEF2C
								MIR26A1		MICB
								MIR26B		MLH1
								MIR27B		MPL
								MIR28		EIF2AK4
								MIR29B1		TARM1
								MIR31		MSH2
								MIR320A		MYD88
								MIR34A		NBN
								MIR92A1		NFKB2
								MIR93		NOTCH1
								MIR98		P2RX7
								ARRB1		IL21R
								SMAD3		TRAT1
								SMAD4		CLEC4A
								ARRB2		FOXP3
								SMAD7		EXOSC3
								MBP		ZBTB7B
								MC1R		KMT5B
								CD46		LEF1
								MDK		C1RL
								MEFV		TLR8
								MIF		PDCD1
								MMP8		IL23A
								MMP12		CYRIB
								MNDA		CD244
								MOG		ERAP1
								CD200		PHB1
								CARD17P		PIK3CD
								MIR302C		PIK3CG
								MIR302D		PLA2G4A
								MIR324		IL20RB
								MIR338		TREM2
								MIR372		TREM1
								MIR373		SASH3
								MYD88		SHLD2
								NAIP		RC3H2
								ATF4		TRPM4
								NFATC1		LAX1
								NFATC2		LIME1
								NFATC3		RNF125
								NFATC4		SUSD4
								NFKB1		AKIRIN2
								NFKBIL1		RIF1
								NMB		PPP3CB
								NMBR		PRF1
								NODAL		OTUB1
								NOS2		PRKCB
								PNP		PRKCD
								ATP2B1		PAG1
								OAS1		PKN1
								OAS2		PRKCQ
								OAS3		PRKCZ
								MIR361		CRTAM
								MIR378A		CTNNBL1
								MIR383		B2M
								ORM1		PSG9
								ORM2		IFNK
								OSM		DUSP22
								P2RX7		HMCES
								FURIN		OTUD7B
								PAEP		ENTPD7
								PLA2G3		MCOLN1
								SERPINE1		AICDA
								F11R		PTPN6
								CLEC4A		SLAMF7
								FOXP3		HMHB1
								ZBTB7B		PTPRC
								ZNF580		PVR
								LEF1		NECTIN2
								PCSK5		RAB27A
								TLR7		RAG1
								TLR8		RAP1GAP
								PDE4B		RELB
								PDE4D		TRIM27
								UBE2J1		BCL3
								IL23A		BCL6
								HDAC7		BACH2
								CYRIB		TNFRSF17
								ASB1		RORA
								GPRC5B		RORC
								GHRL		SCART1
								CD244		CEACAM1
								PER1		CCL19
								PF4		XCL1
								PHB1		PRDM1
								PIK3CD		MYO1G
								PIK3CG		SAMSN1
								PIK3R1		NOD2
								PLA2G1B		ERAP2
								IL17D		CARD9
								UBASH3A		SEMA4A
								PLCG2		NFKBIZ
								SERPINF2		DCLRE1C
								PML		CLEC7A
								IL20RB		SIPA1
								ACP5		SLAMF1
								SETD4		SLC11A1
								TLR9		BMX
								LURAP1		SPN
								ERRFI1		STAT3
								TREM2		STAT6
								TREM1		SUPT6H
								POLA1		SYK
								POMC		ADAM17
								SASH3		MAP3K7
								RNF216		TAP1
								POU2AF1		TAP2
								RBM47		BTK
								POU2F2		TRAV6
								PPARA		TRGC1
								BTN2A3P		TRGC2
								TRPM4		TRGV1
								RNF125		TRGV2
								PPM1B		TRGV3
								BANK1		TRGV4
								AKIRIN2		TRGV5
								APPL2		TRGV8
								LAPTM4B		TRGV9
								LGR4		TRGV10
								SRGN		TRGV11
								PRG2		TEC
								OTUD5		TFE3
								FERMT1		TFRC
								NLRP2		TGFB1
								NPLOC4		C1QBP
								POLR3B		TLR4
								INAVA		SERPING1
								AXL		C1QA
								IL26		TNF
								SELENOS		TNFAIP3
								PRKCQ		C1QB
								PRKCZ		TNFRSF1B
								ERBIN		C1QC
								SULF2		C1R
								MAPK11		TP53BP1
								MAPK13		C1S
								MAP2K3		C2
								MAP2K5		C3
								EIF2AK2		TRAF2
								PRNP		TRAF6
								BTNL2		C4A
								CRTAM		C4B
								AZU1		C4BPA
								PSEN1		TSC1
								PANX2		C4BPB
								B2M		C5
								PSG9		C6
								SPHK2		TNFSF4
								DHX33		CCR2
								OTUD7B		TXK
								TWSG1		TYK2
								PELI1		C7
								PTAFR		C8A
								ZNF287		C8B
								PTGER4		C8G
								MIR20B		C9
								PTGS2		UNG
								MIR488		WAS
								MIR146B		LAT2
								MIR181D		NSD2
								NDRG2		ZAP70
								MIR520B		ZP3
								MIR520C		FZD5
								MIR520G		LILRA6
								MIR520H		TFEB
								MIR504		ULBP3
								MIR506		VTCN1
								HEG1		BTNL8
								MAVS		ATAD5
								ZBTB2		SVEP1
								GPAM		ZC3H12A
								ZBTB26		ULBP2
								PTPN6		ULBP1
								PTPN11		PDCD1LG2
								HMHB1		PRR7
								PTPRC		NDFIP1
								PTPRJ		CAMK4
								PTPRS		FBXO38
								NLRC4		UNC93B1
								CACTIN		KDM5D
								SELENOK		EOMES
								RAB1A		FCRL4
								RAC1		JAM3
								IL21		FCAMR
								CARD18		STX7
								RARA		SLA2
								ACE2		SANBR
								SIGIRR		LOXL3
								TRPV4		KMT5C
								REL		NFKBID
								RELA		HAVCR2
								RELB		ORAI1
								TRIM27		SKAP1
								BCL3		TNFSF13
								BCL6		TNFRSF14
								RORA		RIPK2
								RPS3		FADD
								S100A13		TNFRSF11A
								SAA1		IL18R1
								SARS1		CD84
								CEACAM1		BCL10
								CCL1		SIGLEC10
								CCL3		KLHL6
								CCL19		TNFSF18
								CXCL6		RNF8
								XCL1		IL33
								CX3CL1		CD1A
								GPATCH3		CD1B
								GPSM3		CD1C
								CRLF2		CD1D
								VSIR		CD1E
								NOD2		CD3D
								IFIH1		RSAD2
								CARD9		EXO1
								SFTPD		CD3E
								CLEC7A		CD3G
								STMP1		IL1RL1
								ILRUN		CD247
								LRRC19		CD4
								SLAMF1		CD6
								LGALS9C		CD7
								SLC11A1		CD8A
								BMPR1A		CD8B
								SNAI2		CD8B2
								CHID1		CD19
								POLR3D		CD27
								SOD1		SLC22A13
								SORL1		CLEC6A
								SPN		CD28
								BPI		CD80
								SPTBN1		CD86
								SRC		IL27RA
								BRCA1		CD40
								TRIM21		CD40LG
								STAT1		SOCS5
								STAT3		CD70
								STAT5B		CD74
								ABCC8		CD79A
								BST2		CD79B
								SYK		CD81
								ADAM17		THOC1
								MAP3K7
								MIR411
								MIR590
								BTK
								BTN1A1
								PPP1R11
								TGFB1
								TGFB2
								TGFB3
								THBS1
								TSPO
								TIA1
								C1QBP
								TLR1
								TLR2
								TLR3
								TLR4
								TLR5
								TMF1
								TMSB4X
								TNF
								TNFAIP3
								TNFRSF1B
								TNXB
								C3
								TRAF2
								TRAF3
								TRAF6
								C3AR1
								MIR657
								C5
								C5AR1
								TWIST1
								TNFSF4
								CCR2
								TXK
								TYK2
								ACOD1
								TYROBP
								UCN
								UFD1
								SCGB1A1
								EZR
								WNT5A
								WNT11
								XBP1
								YY1
								ZFP36
								ZBTB25
								MIR766
								ZNF131
								ZNF134
								ZBTB17
								ZP3
								LAPTM5
								IL1R2
								FZD5
								CUEDC2
								RNF26
								DHX58
								NOX5
								RNF128
								MUL1
								NLRX1
								VTCN1
								GSDMD
								BTNL8
								NR4A3
								ZC3H12A
								PDCD1LG2
								CD276
								NDFIP1
								CPTP
								SLC2A10
								CAMK4
								SLC7A5
								UNC93B1
								TRIM56
								CAPN2
								EPX
								BAP1
								CASP1
								ITCH
								FRMD8
								PLA2G10
								CASP8
								RNF135
								CARD11
								JPH4
								ZBTB37
								AFAP1L2
								SPINK7
								IL17RC
								SEMA7A
								HAVCR2
								ZBTB45
								NFATC2IP
								RAB2B
								ZCCHC3
								TSLP
								RUNX1
								SOCS1
								HYAL2
								SERPINB7
								RIPK1
								TNFRSF14
								RIPK2
								FADD
								RIOK3
								IL1RL2
								IL18R1
								BANF1
								IQGAP1
								CD84
								CCN4
								SPHK1
								BCL10
								WNT3A
								NAV3
								RPS6KA4
								TRIM15
								SLAMF9
								PGLYRP1
								MACIR
								IL33
								NMI
								CD2
								ATG12
								RSAD2
								CD3E
								NLRP12
								IL1RL1
								ARHGEF2
								DDX21
								EOLA1
								CD4
								CD6
								RPS6KA5
								MAPKAPK2
								ADGRG1
								CD14
								CD83
								KLF4
								ADIPOQ
								CLEC6A
								CD28
								CD80
								CD86
								TNFRSF8
								AIM2
								CD33
								EIF2AK3
								HOMER3
								HOMER2
								IL27RA
								CD34
								ATG5
								ROCK2
								CD36
								ADAMTS3
								LITAF
								CD40
								CD40LG
								AKAP12
								CD47
								ISG15
								CD58
								SOCS5
								N4BP1
								CD74
								HDAC9
								CD81
								TRIL
								TOMM70
								ZBTB39
								NR1H4
								RBX1
